# Supplementary material for: iSuRe-HadCre is an essential tool for effective conditional genetics
Source: Nucleic Acids Res. 2024 Jun 8;52(13):e56. doi: 10.1093/nar/gkae472 (PMC11260470; doi:10.1093/nar/gkae472)
Supplement: gkae472_Supplemental_Files [file gkae472_supplemental_files.zip]

Archive with 2 entries (2 files):
- Source data_iSuRe-HadCre paper FINAL.xlsx
- Supplementary Data NAR FINAL file v2.pdf
