# Supplementary material for: iSuRe-HadCre is an essential tool for effective conditional genetics
Source: Nucleic Acids Res. 2024 Jun 8;52(13):e56. doi: 10.1093/nar/gkae472 (PMC11260470; doi:10.1093/nar/gkae472)
Supplement: gkae472_Supplemental_Files [file gkae472_supplemental_files.zip › Source data_iSuRe-HadCre paper FINAL.xlsx]

## Sheet: Fig.1b
Fig.1b
						% Tomato+ cells
		Adult Heart iSuRe-Cre	PostNatal Heart iSuRe-Cre	Adult Muscle iSuRe-Cre	PostNatal Muscle iSuRe-Cre	Adult Brain iSuRe-Cre	Postnatal Brain iSuRe-Cre	Adult Liver iSuRe-Cre	Postnatal Liver iSuRe-Cre	Adult Lung iSuRe-Cre	PostNatal Lung iSuRe-Cre	Adult Kidney iSuRe-Cre	PostNatal Kidney iSuRe-Cre
		22.78	1e-05	5.587	1e-05	0.039	1e-05	0.071	0.000146	0.091	1e-05	0.015	1e-05
		26.14	0.00252	19.58	0.00252	0.05	1e-05	0.096	0.000423	0.32	0.000238	0	0.000338
		15.73	0.00101	22.974	0.00101	0.065	1e-05	0.091	0.000464	0.127	0.00019	0	0.000182
	N=	3	3	3	3	3	3	3	3	3	3	3	3
		N = number of animals

## Sheet: Fig.1c
Fig.1c
						% of Tomato+ cells
		Adult Heart iSuRe-Cre	PostNatal Heart iSuRe-Cre	Adult Brain iSuRe-Cre	Postnatal Brain iSuRe-Cre	Adult Liver iSuRe-Cre	Postnatal Liver iSuRe-Cre	Adult Lung iSuRe-Cre	PostNatal Lung iSuRe-Cre	Adult Kidney iSuRe-Cre	PostNatal Kidney iSuRe-Cre
		22.78	1e-05	0.039	1e-05	0.071	0.000146	0.091	1e-05	0.015	1e-05
		26.14	0.00252	0.05	1e-05	0.096	0.000423	0.32	0.000238	0	0.000338
		15.73	0.00101	0.065	1e-05	0.091	0.000464	0.127	0.00019	0	0.000182
	N=	3	3	3	3	3	3	3	3	3	3
						% of YFP+ cells
		Adult Heart YFP	PostNatal Heart YFP	Adult Brain YFP	Postnatal Brain YFP	Adult Liver YFP	Postnatal Liver YFP	Adult Lung YFP	PostNatal Lung YFP	Adult Kidney YFP	PostNatal Kidney YFP
		0.25	0.00206	0.19	0.00445	0.92	0.00204	0.29	0.018	0.049	0.00877
		6.37	0.0063	0.087	0.00137	0.78	0.00212	0.76	0.00547	0.2	0.00372
		3.77	0.00504	0.15	0.00761	0.35	0.00232	0.76	0.0057	0.17	0.013
	N=	3	3	3	3	3	3	3	3	3	3
		N = number of animals

## Sheet: Fig.1d
Fig.1d
										% Recombined cells
				mTmG/+;iSuRe-Cre wt			N	mTmG/+;iSuRe-Cre +				N	SuRe-Cre +			N
			Ear skin	0.075	0.072	0.07	3	1.67	1.14	0.99	1.03	4	0.1	0.005	0.034	3
			Lung	0.005	0.015	0.015	3	0.24	0.28	0.26		3	0.032	0.064	0.09	3
			Brain	0.005	0.004	0.008	3	0.066	0.078	0.056		3	0.0123	0.0546	0.0678	3
				N= number of animals

## Sheet: Fig.1i
Fig.1i
					% Recombined cells
			iSuRe-Cre HET			N	iSuRe-Cre HOMO			N
		Heart	12.8	15.998	10.365	3	35	42	39	3
		Muscle	17	21	30	3	41	43	45	3
		Brain	0.005	0.004	0.008	3	0.066	0.078	0.056	3
		Lung	0	0	0	3	0	0	0	3
		Liver	0	0	0	3	0	0	0	3
		Blood	0	0	0	3	0	0	0	3
			N=number of animals

## Sheet: Fig.1j
Fig.1j
					% Recombination Liver Ecs
				40mg/kg 4OHT			2 x 20mg 4OHT
			R26-Ai14	R26-YFP	R26-iChr	iSure-Cre	R26-YFP	iSure-Cre
			96.61	56.4		10.1	28.8	18.2
			95.37	49.98	24.01	13.06	24	8.44
			96.18	47.57	35	14.15	19.5	13.456
			97	49.32	42	6.7
			98.05	64.2	50
			95.64	51.1	36
		N=	6	6	6	4	3	3
			N=number animals

## Sheet: Fig.1k
Fig.1k
						% Recombined Liver Cells
				40mg/kg 4OHT					4mg/kg 4OHT
		% All iSuRe+	% ALL YFP+	iSuRe+ YFP-	iSuRe+ YFP+	iSuRe-YFP+	% ALL iSuRe+	% ALL YFP+	iSuRe+ YFP-	iSuRe+ YFP+	iSuRe-YFP+
		10.1	43.6	0.9	9.2	34.4	1.89	15.83	0.06	1.83	14
		13.06	41.9	0.86	12.2	29.7	2.52	17.54	0.18	2.34	15.2
		14.15	67.9	0.25	13.9	54	1.57	11.7	0.17	1.4	10.3
		6.7	47.89	0.11	6.59	41.3	2.69	16.25	0.04	2.65	13.6
							2.27	30.37	0	2.27	28.1
							1.161	11.5	0.061	1.1	10.4
							1.57	23.07	0	1.57	21.5
	N=	4	4	4	4	4	7	7	7	7	7
		N = number of animals

## Sheet: Fig.1l
Fig.1l
				% Recombined liver Ecs
			40mg/kg 4OHT		4mg/kg 4OHT
			iSuRe+YFP-	iSuRe+YFP+	iSuRe+YFP-	iSuRe+YFP+
			8.91089	91.0891	3.1746	96.8254
			6.58499	93.415	7.14286	92.8571
			1.76678	98.2332	10.828	89.172
			1.64179	98.3582	1.48699	98.513
					0	100
					5.25409	94.7459
					0	100
		N=	4	4	7	7
			N = number of animals

## Sheet: Fig.1m
Fig.1l
			Expected				Obtained
			% mice with ubiquituos iSure-Cre
			Expected	Obtained	N
		1st Gen	50	47	12
		2nd Gen	50	41	16
		3rd Gen	50	32	31
		4th Gen	50	24	37
			N = number of animals

## Sheet: Fig.1n
Fig.1N
			P6 retina		P28 retina
			iSuRe-Cre	R26-mTmG	iSuRe-Cre	R26-mTmG
			70.15	83.72	2.44	77.95
			72.29	80.07	4.76	85.2
			67.03	76.85	1.55	81.95
			66.72	78.78	2.08	71.05
			74.16		4.39
		N=	5	4	5	4
			N= number of animals

## Sheet: Fig.1p
Fig.1o
													% Tomato+ cells
		% mice with iSure-Cre									iSuRe-Cre		N	R26-tdTomato		N
		and Tie2-cre alleles								Liver ECs	79.1	82.1	2	83.7	87.9	2
		Expected	Obtained	N						Lung Ecs	97.3	95.5	2	93.3	96.5	2
		50	48	64						Liver Blood	78.5	82.3	2	47.4	86.3	2
										Lung Blood	86.8	91.1	2	51.4	91.2	2
		N = number of animals
											N = number of animals
											Statistical analysis: 2-way ANOVA with Sidaks' multiple comparison's test

[truncated: 42 more sheets: Fig.2c, Fig.2d, Fig.2f, Fig.2g, Fig.2h, Fig.2i, Fig.3b, Fig.3c, Fig.3d, Fig.3e, Fig.3f, Fig.3g, Fig.3h, Fig.3i, Fig.3j, Fig.4C, Fig.4d, Fig.4e, Fig.4h, Fig.5a …]
